# Supplementary material for: A single-cell genome reveals diplonemid-like ancestry of kinetoplastid mitochondrial gene structure
Source: Philos Trans R Soc Lond B Biol Sci. 2019 Oct 7;374(1786):20190100. doi: 10.1098/rstb.2019.0100 (PMC6792441; doi:10.1098/rstb.2019.0100)
Supplement: Table S1 [file rstb20190100supp5.xlsx]

## Sheet: Sheet1
taxon	name alignment	# genes	% genes	# sites	% sites	origin
Diplonemids
Eupelagonema oceanica (cell 37)	Diplo37	6	21.4	709	14.5	Gawryluk et al 2016	http://dx.doi.org/10.5061/dryad.d19j0
Diplonemida sp. cell 4sb	Diplo4sb	12	42.8	936	19.1	Gawryluk et al 2016	http://dx.doi.org/10.5061/dryad.d19j0
Diplonemida sp. cell 21	Diplo21	18	64.2	1616	33.1	Gawryluk et al 2016	http://dx.doi.org/10.5061/dryad.d19j0
Diplonema papillatum	DiplPapi	18	64.2	2623	53.7	ATCC 50162, NCBI Bioproject PRJNA301207
Euglenids
Euglena gracilis	EuglGrac	24	85.7	3577	73.3	TBestDB
Eutreptiella sp. CCMP 1594	EutGymCC	27	96.4	4668	95.7	CCMP 1594, MMETSP0809	https://zenodo.org/record/1212585#.XG77CC0ZMo8
Eutreptiella gymnastica NIES 381	Eutrgymn	24	85.7	3800	77.9	NIES-381 , MMETSP0039_2
Kinetoplastids
Procryptobia sorokini	ProcSoro	11	39.2	1010	20.7	Yazaki et al 2017, EST	https://sites.google.com/ site/eukiyazaki/home/data-archive/kinetoplastida
Trypanoplasma borreli	TrypBorr	25	89.2	4135	84.7	NCBI
Bodo saltans	Bodosalt	24	85.7	4113	84.3		ftp://ftp.sanger.ac.uk/pub/pathogens/Bodo/saltans/
Crithidia bombi	CritBomb	25	89.2	4151	85.1	NCBI	https://www.ncbi.nlm.nih.gov/Traces/wgs/OESO01?display=contigs
Trypanosoma brucei	Trypbruc	21	75	3560	72.9	NCBI
Neobodo designis	NeobDesi	26	92.8	4340	88.9	MMETSP1114	https://zenodo.org/record/1212585#.WzJL6y0ZPOY
Azumiobodo hoyamushi	AzumHoya	26	92.8	4640	95.1	Yazaki et al 2017	https://sites.google.com/ site/eukiyazaki/home/data-archive/kinetoplastida
Rhynchomonas nasuta	RhynNasu	12	42.8	1263	25.8	Yazaki et al 2017, EST	https://sites.google.com/ site/eukiyazaki/home/data-archive/kinetoplastida
Perkinsela sp. CCAP 1560/4	PerkCCAP	22	78.5	3592	73.6	CCAP 1560/4, NCBI	https://www.ncbi.nlm.nih.gov/Traces/wgs/LFNC01?display=contigs
Other Discoba
Naegleria gruberi	Naegleri	24	85.7	4046	82.9	NCBI EST
Sawyeria marylandensis	SawyMary	19	67.8	2654	54.4	TBestDB
Percolomonas cosmopolitus	PercCosm	23	82.1	3511	71.9	MMETSP0759
Pharyngomonas kirbyi	PharKirb	26	92.8	4459	91.4	Harding et al 2016	http://doi.org/10.1093/gbe/evw152/	https://www.ncbi.nlm.nih.gov/Traces/wgs/GECH01
Andalucia godoyi	Andagodo	26	92.8	4414	90.5	Roger Lab, Dalhousie University, unpublished data (but see Lax, Eglit, Eme et al 2018 Nature)
Stygiella incarcerata	AndaInca	19	67.8	2513	51.5	TBestDB
Jakoba libera	JakoLibe	15	53.5	2249	46.1	TBestDB
Reclinomonas americana	ReclAmer	22	78.5	3220	66	TBestDB
Tsukubamonas globosa	Tsukglob	22	78.5	3413	69.9	Kamikawa et al 2014	https://doi.org/10.1093/gbe/evu015	https://sites.google.com/site/ryomakamikawa/Home/dataset/ tsukubamonas_2013/
SAG D1
SAG D1	D1redo	28	100	2763	56.6	This study	ACC NUMBER
